# Supplementary material for: Liposome-Loaded Mesenchymal Stem Cells Enhance Tumor Accumulation and Anti-Tumor Efficacy of Doxorubicin in Mouse Tumor Models of Melanoma
Source: Pharmaceutics. 2025 Jul 22;17(8):947. doi: 10.3390/pharmaceutics17080947 (PMC12388940; doi:10.3390/pharmaceutics17080947)
Supplement: Supplementary file 1 [file pharmaceutics-17-00947-s001.zip]

Archive with 1 entries (1 files):
- pharmaceutics-3727466-supplementary.tif
